# Supplementary material for: Efficient Production of Enterovirus 71 (EV71) Virus-like Particles by Controlling Promoter Strength in Insect Cells
Source: Viruses. 2024 May 24;16(6):834. doi: 10.3390/v16060834 (PMC11209064; doi:10.3390/v16060834)
Supplement: Supplementary file 1 [file viruses-16-00834-s001.zip]

Archive with 1 entries (1 files):
- viruses-2999328-supplementary.pdf
